# Supplementary material for: Ultrasonic Enhancement of Aqueous Two-Phase Extraction and Acid Hydrolysis of Flavonoids from Malvaviscus arboreus Cav. Flower for Evaluation of Antioxidant Activity
Source: Antioxidants (Basel). 2022 Oct 16;11(10):2039. doi: 10.3390/antiox11102039 (PMC9598477; doi:10.3390/antiox11102039)
Supplement: Supplementary file 1 [file antioxidants-11-02039-s001.zip]

Archive with 1 entries (1 files):
- antioxidants-1948647-supplementary.pdf
